# Supplementary material for: Creating a Reliable Mass Spectral–Retention Time Library for All Ion Fragmentation-Based Metabolomics
Source: Metabolites. 2019 Oct 26;9(11):251. doi: 10.3390/metabo9110251 (PMC6918128; doi:10.3390/metabo9110251)
Supplement: Supplementary file 1 [file metabolites-09-00251-s001.zip]

Archive with 7 entries (6 files):
- supplementary materials/
- supplementary materials/Figure S1.tif
- supplementary materials/Figure S2.tif
- supplementary materials/Figure S3.tif
- supplementary materials/Tables S1-9.xlsx
- supplementary materials/Tutorial 1. Chemical standard characterization using LC-MS AIF data for AMRT MS2 library.pdf
- supplementary materials/Tutorial 2. Compound identification in LC-MS AIF data using AMRT MS2 library.pdf
