# Supplementary material for: Creating a Reliable Mass Spectral–Retention Time Library for All Ion Fragmentation-Based Metabolomics
Source: Metabolites. 2019 Oct 26;9(11):251. doi: 10.3390/metabo9110251 (PMC6918128; doi:10.3390/metabo9110251)
Supplement: Supplementary file 1 [file metabolites-09-00251-s001.zip › supplementary materials/Tables S1-9.xlsx]

## Sheet: Table S1 Authentic chemical sta
Table S1. Authentic chemical standards
No.	InChIKey Metabolite	Metabolite name	ChemSpider ID	InChI	SMILES	Formula	Technical Internal Standard (concentration uM)	Company/Source	Catalog-No	Peak intensity of a representative sample
1	MKWKNSIESPFAQN-UHFFFAOYSA-N	CHES	60260	InChI=1S/C8H17NO3S/c10-13(11,12)7-6-9-8-4-2-1-3-5-8/h8-9H,1-7H2,(H,10,11,12)	C1CCC(CC1)NCCS(=O)(=O)O	C8H17NO3S	yes (0.2)	Dojido	340-08331	725683
2	JKMHFZQWWAIEOD-UHFFFAOYSA-N	HEPES	22278	InChI=1S/C8H18N2O4S/c11-7-5-9-1-3-10(4-2-9)6-8-15(12,13)14/h11H,1-8H2,(H,12,13,14)	C1CN(CCN1CCO)CCS(=O)(=O)O	C8H18N2O4S	yes (0.6)	Dojido	340-08233	415756
3	IHPYMWDTONKSCO-UHFFFAOYSA-N	PIPES	72022	InChI=1S/C8H18N2O6S2/c11-17(12,13)7-5-9-1-2-10(4-3-9)6-8-18(14,15)16/h1-8H2,(H,11,12,13)(H,14,15,16)	C1CN(CCN1CCS(=O)(=O)O)CCS(=O)(=O)O	C8H18N2O6S2	yes (1.2)	Dojido	344-08253	352674
4	YSAUAVHXTIETRK-AATRIKPKSA-N	Pyrantel	618121	InChI=1S/C11H14N2S/c1-13-8-3-7-12-11(13)6-5-10-4-2-9-14-10/h2,4-6,9H,3,7-8H2,1H3/b6-5+	CN1CCCN=C1/C=C/c1cccs1	C11H14N2S	yes (0.01)	Wako	167-18391	307686
5	XRECTZIEBJDKEO-UHFFFAOYSA-N	5-Fluorocytosine	3249	InChI=1S/C4H4FN3O/c5-2-1-7-4(9)8-3(2)6/h1H,(H3,6,7,8,9)	C1=NC(=O)NC(=C1F)N	C4H4FN3O	yes (0.08)	COMBI-BLOCKS,Inc	OR-1262	Not measured
6	QAFBDRSXXHEXGB-UHFFFAOYSA-N	1-Imidazoleacetic acid	570527	InChI=1S/C5H6N2O2/c8-5(9)3-7-2-1-6-4-7/h1-2,4H,3H2,(H,8,9)	c1cn(CC(=O)O)cn1	C5H6N2O2	no	Wako	351-25881	369864
7	LDHMAVIPBRSVRG-UHFFFAOYSA-O	1-Methylnicotinamide	444	InChI=1S/C7H8N2O/c1-9-4-2-3-6(5-9)7(8)10/h2-5H,1H3,(H-,8,10)/p+1	C[n+]1cccc(c1)C(=N)O	C7H8N2O	no	TCI	M0375	532205
8	MVOYJPOZRLFTCP-UHFFFAOYSA-N	1-Methylxanthine	72464	InChI=1S/C6H6N4O2/c1-10-5(11)3-4(8-2-7-3)9-6(10)12/h2H,1H3,(H,7,8)(H,9,12)	Cn1c(=O)c2c([nH]cn2)nc1O	C6H6N4O2	no	TCI	M2432	579948
9	DBZAKQWXICEWNW-UHFFFAOYSA-N	2-Acetylpyrazine	28682	InChI=1S/C6H6N2O/c1-5(9)6-4-7-2-3-8-6/h2-4H,1H3	CC(=O)c1cnccn1	C6H6N2O	no	Wako	327-64281	526205
10	RWZYAGGXGHYGMB-UHFFFAOYSA-N	2-Aminobenzoic acid	222	InChI=1S/C7H7NO2/c8-6-4-2-1-3-5(6)7(9)10/h1-4H,8H2,(H,9,10)	c1ccc(c(c1)C(=O)O)N	C7H7NO2	no	Wako	012-04282	472347
11	CDAWCLOXVUBKRW-UHFFFAOYSA-N	2-Aminophenol	5596	InChI=1S/C6H7NO/c7-5-3-1-2-4-6(5)8/h1-4,8H,7H2	c1ccc(c(c1)N)O	C6H7NO	no	Wako	014-02662	257665
12	ASSKVPFEZFQQNQ-UHFFFAOYSA-N	2-Benzoxazolinone	5820	InChI=1S/C7H5NO2/c9-7-8-5-3-1-2-4-6(5)10-7/h1-4H,(H,8,9)	c1ccc2c(c1)nc(O)o2	C7H5NO2	no	Wako	024-06921	193470
13	RGHPCLZJAFCTIK-UHFFFAOYSA-N	2-Methylpyrrolidine	12462	InChI=1S/C5H11N/c1-5-3-2-4-6-5/h5-6H,2-4H2,1H3	CC1CCCN1	C5H11N	no	TCI	M2124	714064
14	XUWHAWMETYGRKB-UHFFFAOYSA-N	2-Piperidone	12144	InChI=1S/C5H9NO/c7-5-3-1-2-4-6-5/h1-4H2,(H,6,7)	C1CCN=C(C1)O	C5H9NO	no	Wako	169-19652	777263
15	BPSNETAIJADFTO-UHFFFAOYSA-N	2-Pyridylacetic acid	76947	InChI=1S/C7H7NO2/c9-7(10)5-6-3-1-2-4-8-6/h1-4H,5H2,(H,9,10)	c1ccnc(c1)CC(=O)O	C7H7NO2	no	Wako	325-94991	837120
16	GGOZGYRTNQBSSA-UHFFFAOYSA-N	2,3-Dihydroxypyridine	26153	InChI=1S/C5H5NO2/c7-4-2-1-3-6-5(4)8/h1-3,7H,(H,6,8)	c1cc(c(nc1)O)O	C5H5NO2	no	Wako	324-81852	1302142
17	GMKMEZVLHJARHF-UHFFFAOYSA-N	2,6-diaminopimelic acid	842	InChI=1S/C7H14N2O4/c8-4(6(10)11)2-1-3-5(9)7(12)13/h4-5H,1-3,8-9H2,(H,10,11)(H,12,13)	C(CC(C(=O)O)N)CC(C(=O)O)N	C7H14N2O4	no	Wako	044-18471	240130
18	WJXSWCUQABXPFS-UHFFFAOYSA-N	3-Hydroxyanthranilic acid	84	InChI=1S/C7H7NO3/c8-6-4(7(10)11)2-1-3-5(6)9/h1-3,9H,8H2,(H,10,11)	c1cc(c(c(c1)O)N)C(=O)O	C7H7NO3	no	TCI	A0316	522760
19	VCKPUUFAIGNJHC-UHFFFAOYSA-N	3-Hydroxykynurenine	87	InChI=1S/C10H12N2O4/c11-6(10(15)16)4-8(14)5-2-1-3-7(13)9(5)12/h1-3,6,13H,4,11-12H2,(H,15,16)	c1cc(C(=O)CC(C(=O)O)N)c(c(c1)O)N	C10H12N2O4	no	Sigma	H1771-25MG	747091
20	GRFNBEZIAWKNCO-UHFFFAOYSA-N	3-Hydroxypyridine	7683	InChI=1S/C5H5NO/c7-5-2-1-3-6-4-5/h1-4,7H	c1cc(cnc1)O	C5H5NO	no	TCI	H0331	388384
21	SEOVTRFCIGRIMH-UHFFFAOYSA-N	3-Indoleacetic acid	780	InChI=1S/C10H9NO2/c12-10(13)5-7-6-11-9-4-2-1-3-8(7)9/h1-4,6,11H,5H2,(H,12,13)	c1ccc2c(c1)c(CC(=O)O)c[nH]2	C10H9NO2	no	Wako	094-07121	473483
22	GMSNIKWWOQHZGF-UHFFFAOYSA-N	3-Methylxanthine	63805	InChI=1S/C6H6N4O2/c1-10-4-3(7-2-8-4)5(11)9-6(10)12/h2H,1H3,(H,7,8)(H,9,11,12)	Cn1c2c(c(nc1=O)O)nc[nH]2	C6H6N4O2	no	TCI	M2073	378671
23	WGNUNYPERJMVRM-UHFFFAOYSA-N	3-Pyridylacetic acid	106	InChI=1S/C7H7NO2/c9-7(10)4-6-2-1-3-8-5-6/h1-3,5H,4H2,(H,9,10)	c1cc(CC(=O)O)cnc1	C7H7NO2	no	Sigma-Aldrich	P65800	675321
24	BTCSSZJGUNDROE-UHFFFAOYSA-N	4-Aminobutyric acid	116	InChI=1S/C4H9NO2/c5-3-1-2-4(6)7/h1-3,5H2,(H,6,7)	C(CC(=O)O)CN	C4H9NO2	no	Sigma	A2129	406117
25	JHPNVNIEXXLNTR-UHFFFAOYSA-N	4-aminobutyric acid betaine	705	InChI=1S/C7H15NO2/c1-8(2,3)6-4-5-7(9)10/h4-6H2,1-3H3	C[N+](C)(C)CCCC(=O)[O-]	C7H15NO2	no	Kati Hanhineva/Marjo Tuomainen	JL-947	532871
26	PLIKAWJENQZMHA-UHFFFAOYSA-N	4-Aminophenol	392	InChI=1S/C6H7NO/c7-5-1-3-6(8)4-2-5/h1-4,8H,7H2	c1cc(ccc1N)O	C6H7NO	no	Wako	015-02692	658165
27	WUBBRNOQWQTFEX-UHFFFAOYSA-N	4-Aminosalicylic acid	4488	InChI=1S/C7H7NO3/c8-4-1-2-5(7(10)11)6(9)3-4/h1-3,9H,8H2,(H,10,11)	c1cc(c(cc1N)O)C(=O)O	C7H7NO3	no	Wako	011-02812	898901
28	RXHVPPWXTMHWGY-UHFFFAOYSA-N	4-aminovaleric acid betaine	34236872	InChI=1S/C8H17NO2/c1-7(9(2,3)4)5-6-8(10)11/h7H,5-6H2,1-4H3	CC(CCC(=O)[O-])[N+](C)(C)C	C8H17NO2	no	Kati Hanhineva/Marjo Tuomainen	BKH-021	359378
29	TUHVEAJXIMEOSA-UHFFFAOYSA-N	4-Guanidinobutanoic acid	486	InChI=1S/C5H11N3O2/c6-5(7)8-3-1-2-4(9)10/h1-3H2,(H,9,10)(H4,6,7,8)	C(CC(=O)O)CNC(=N)N	C5H11N3O2	no	Sigma-Aldrich	G6503-1G	520540
30	PMMYEEVYMWASQN-DMTCNVIQSA-N	4-Hydroxyproline	5605	InChI=1S/C5H9NO3/c7-3-1-4(5(8)9)6-2-3/h3-4,6-7H,1-2H2,(H,8,9)/t3-,4+/m1/s1	C1[C@H](CN[C@@H]1C(=O)O)O	C5H9NO3	no	Sigma	30681	746397
31	JJMDCOVWQOJGCB-UHFFFAOYSA-N	5-Aminovaleric acid	135	InChI=1S/C5H11NO2/c6-4-2-1-3-5(7)8/h1-4,6H2,(H,7,8)	C(CCN)CC(=O)O	C5H11NO2	no	Wako	019-16941	319064
32	CDLVFVFTRQPQFU-UHFFFAOYSA-N	5-Aminovaleric acid betaine	34236878	InChI=1S/C8H17NO2/c1-9(2,3)7-5-4-6-8(10)11/h4-7H2,1-3H3	C[N+](C)(C)CCCCC(=O)[O-]	C8H17NO2	no	Kati Hanhineva/Marjo Tuomainen	JL-973	652837
33	RZVAJINKPMORJF-UHFFFAOYSA-N	Acetaminophen	1906	InChI=1S/C8H9NO2/c1-6(10)9-7-2-4-8(11)5-3-7/h2-5,11H,1H3,(H,9,10)	CC(=Nc1ccc(cc1)O)O	C8H9NO2	no	Wako	015-22651	616940
34	RDHQFKQIGNGIED-UHFFFAOYSA-N	Acetylcarnitine	21243783	InChI=1S/C9H17NO4/c1-7(11)14-8(5-9(12)13)6-10(2,3)4/h8H,5-6H2,1-4H3	CC(=O)OC(CC(=O)[O-])C[N+](C)(C)C	C9H17NO4	no	Sigma	A1509	272339
35	OIPILFWXSMYKGL-UHFFFAOYSA-N	Acetylcholine	182	InChI=1S/C7H16NO2/c1-7(9)10-6-5-8(2,3)4/h5-6H2,1-4H3/q+1	CC(=O)OCC[N+](C)(C)C	C7H16NO2	no	Sigma	A6625	501179
36	WMQMIOYQXNRROC-LURJTMIESA-N	Acetylcitrulline	571213	InChI=1S/C8H15N3O4/c1-5(12)11-6(7(13)14)3-2-4-10-8(9)15/h6H,2-4H2,1H3,(H,11,12)(H,13,14)(H3,9,10,15)/t6-/m0/s1	CC(=N[C@@H](CCCNC(=N)O)C(=O)O)O	C8H15N3O4	no	Matrix Scientific	96795	382454
37	GFFGJBXGBJISGV-UHFFFAOYSA-N	Adenine	185	InChI=1S/C5H5N5/c6-4-3-5(9-1-7-3)10-2-8-4/h1-2H,(H3,6,7,8,9,10)	c1nc2c(N)nc[nH]c2n1	C5H5N5	no	Wako	1-79	674842
38	OIRDTQYFTABQOQ-KQYNXXCUSA-N	Adenosine	54923	InChI=1S/C10H13N5O4/c11-8-5-9(13-2-12-8)15(3-14-5)10-7(18)6(17)4(1-16)19-10/h2-4,6-7,10,16-18H,1H2,(H2,11,12,13)/t4-,6-,7-,10-/m1/s1	C([C@@H]1[C@H]([C@H]([C@H](n2cnc3c(N)ncnc23)O1)O)O)O	C10H13N5O4	no	Wako	010-10491	607832
39	CJKONRHMUGBAQI-UHFFFAOYSA-N	Alanine betaine	9530425	InChI=1S/C6H13NO2/c1-5(6(8)9)7(2,3)4/h5H,1-4H3	CC(C(=O)[O-])[N+](C)(C)C	C6H13NO2	no	Kati Hanhineva/Marjo Tuomainen	BKH-023	246484
40	POJWUDADGALRAB-UHFFFAOYSA-N	Allantoin	199	InChI=1S/C4H6N4O3/c5-3(10)6-1-2(9)8-4(11)7-1/h1H,(H3,5,6,10)(H2,7,8,9,11)	C1(C(=NC(=N1)O)O)NC(=N)O	C4H6N4O3	no	Sigma	5670	96339
41	LSQZJLSUYDQPKJ-NJBDSQKTSA-N	Amoxicillin	31006	InChI=1S/C16H19N3O5S/c1-16(2)11(15(23)24)19-13(22)10(14(19)25-16)18-12(21)9(17)7-3-5-8(20)6-4-7/h3-6,9-11,14,20H,17H2,1-2H3,(H,18,21)(H,23,24)/t9-,10-,11+,14-/m1/s1	CC1(C)[C@H](C(=O)O)N2C(=O)[C@H]([C@H]2S1)N=C([C@@H](c1ccc(cc1)O)N)O	C16H19N3O5S	no	Wako	017-14161	854933
42	KDZOASGQNOPSCU-WDSKDSINSA-N	Argininosuccinic acid	16059	InChI=1S/C10H18N4O6/c11-5(8(17)18)2-1-3-13-10(12)14-6(9(19)20)4-7(15)16/h5-6H,1-4,11H2,(H,15,16)(H,17,18)(H,19,20)(H3,12,13,14)/t5-,6-/m0/s1	C(C[C@@H](C(=O)O)N)CNC(=N)N[C@@H](CC(=O)O)C(=O)O	C10H18N4O6	no	Sigma	A5707	268888
43	IAOZJIPTCAWIRG-QWRGUYRKSA-N	Aspartame	118630	InChI=1S/C14H18N2O5/c1-21-14(20)11(7-9-5-3-2-4-6-9)16-13(19)10(15)8-12(17)18/h2-6,10-11H,7-8,15H2,1H3,(H,16,19)(H,17,18)/t10-,11-/m0/s1	COC(=O)[C@H](Cc1ccccc1)N=C([C@H](CC(=O)O)N)O	C14H18N2O5	no	TCI	A0997	527040
44	YDGMGEXADBMOMJ-LURJTMIESA-N	Asymmetric dimethylarginine	110375	InChI=1S/C8H18N4O2/c1-12(2)8(10)11-5-3-4-6(9)7(13)14/h6H,3-5,9H2,1-2H3,(H2,10,11)(H,13,14)/t6-/m0/s1	CN(C)C(=N)NCCC[C@@H](C(=O)O)N	C8H18N4O2	no	Sigma	D4268	200765
45	KWIUHFFTVRNATP-UHFFFAOYSA-N	Betaine	242	InChI=1S/C5H11NO2/c1-6(2,3)4-5(7)8/h4H2,1-3H3	C[N+](C)(C)CC(=O)[O-]	C5H11NO2	no	Wako	023-10862	788064
46	RYYVLZVUVIJVGH-UHFFFAOYSA-N	Caffeine	2424	InChI=1S/C8H10N4O2/c1-10-4-9-6-5(10)7(13)12(3)8(14)11(6)2/h4H,1-3H3	Cn1cnc2c1c(=O)n(C)c(=O)n2C	C8H10N4O2	no	TCI	C2042	843611
47	RUDATBOHQWOJDD-BSWAIDMHSA-N	Chenodeoxycholic acid	9728	InChI=1S/C24H40O4/c1-14(4-7-21(27)28)17-5-6-18-22-19(9-11-24(17,18)3)23(2)10-8-16(25)12-15(23)13-20(22)26/h14-20,22,25-26H,4-13H2,1-3H3,(H,27,28)/t14-,15+,16-,17-,18+,19+,20-,22+,23+,24-/m1/s1	C[C@H](CCC(=O)O)[C@H]1CC[C@H]2[C@H]3[C@H](CC[C@]12C)[C@@]1(C)CC[C@H](C[C@H]1C[C@H]3O)O	C24H40O4	no	Sigma	C8261	321863
48	BHQCQFFYRZLCQQ-OELDTZBJSA-N	cholic acid	192176	InChI=1S/C24H40O5/c1-13(4-7-21(28)29)16-5-6-17-22-18(12-20(27)24(16,17)3)23(2)9-8-15(25)10-14(23)11-19(22)26/h13-20,22,25-27H,4-12H2,1-3H3,(H,28,29)/t13-,14+,15-,16-,17+,18+,19-,20+,22+,23+,24-/m1/s1	C[C@H](CCC(=O)O)[C@H]1CC[C@H]2[C@H]3[C@H](C[C@@H]([C@]12C)O)[C@@]1(C)CC[C@H](C[C@H]1C[C@H]3O)O	C24H40O5	no	Sigma	C1254	543461
49	OEYIOHPDSNJKLS-UHFFFAOYSA-N	Choline	299	InChI=1S/C5H14NO/c1-6(2,3)4-5-7/h7H,4-5H2,1-3H3/q+1	C[N+](C)(C)CCO	C5H14NO	no	Sigma	C7017	398999
50	CVSVTCORWBXHQV-UHFFFAOYSA-N	Creatine	566	InChI=1S/C4H9N3O2/c1-7(4(5)6)2-3(8)9/h2H2,1H3,(H3,5,6)(H,8,9)	CN(CC(=O)O)C(=N)N	C4H9N3O2	no	Sigma	C0780	327359
51	DDRJAANPRJIHGJ-UHFFFAOYSA-N	Creatinine	568	InChI=1S/C4H7N3O/c1-7-2-3(8)6-4(7)5/h2H2,1H3,(H2,5,6,8)	CN1CC(=NC1=N)O	C4H7N3O	no	Wako	031-04592	641628
52	NOKPBJYHPHHWAN-REOHCLBHSA-N	Cysteine-S-sulfate	102939	InChI=1S/C3H7NO5S2/c4-2(3(5)6)1-10-11(7,8)9/h2H,1,4H2,(H,5,6)(H,7,8,9)/t2-/m0/s1	C([C@@H](C(=O)O)N)SS(=O)(=O)O	C3H7NO5S2	no	Sigma-Aldrich	C2196-5mg	723917
53	UHDGCWIWMRVCDJ-XVFCMESISA-N	Cytidine	5940	InChI=1S/C9H13N3O5/c10-5-1-2-12(9(16)11-5)8-7(15)6(14)4(3-13)17-8/h1-2,4,6-8,13-15H,3H2,(H2,10,11,16)/t4-,6-,7-,8-/m1/s1	c1cn([C@H]2[C@@H]([C@@H]([C@@H](CO)O2)O)O)c(nc1=N)O	C9H13N3O5	no	Wako	015-12303	889624
54	OPTASPLRGRRNAP-UHFFFAOYSA-N	Cytosine	577	InChI=1S/C4H5N3O/c5-3-1-2-6-4(8)7-3/h1-2H,(H3,5,6,7,8)	c1cnc([nH]c1=N)O	C4H5N3O	no	Sigma	C3506	521755
55	ZBCBWPMODOFKDW-UHFFFAOYSA-N	Diethanolamine	13835604	InChI=1S/C4H11NO2/c6-3-1-5-2-4-7/h5-7H,1-4H2	C(CO)NCCO	C4H11NO2	no	TCI	S0376	2118549
56	FFDGPVCHZBVARC-UHFFFAOYSA-N	Dimethylglycine	653	InChI=1S/C4H9NO2/c1-5(2)3-4(6)7/h3H2,1-2H3,(H,6,7)	CN(C)CC(=O)O	C4H9NO2	no	Wako	350-30981	297942
57	LRQKBLKVPFOOQJ-UHFFFAOYSA-N	DL-Norleucine	9103	InChI=1S/C6H13NO2/c1-2-3-4-5(7)6(8)9/h5H,2-4,7H2,1H3,(H,8,9)	CCCCC(C(=O)O)N	C6H13NO2	no	Wako	143-02781	102950
58	VYFYYTLLBUKUHU-UHFFFAOYSA-N	Dopamine	661	InChI=1S/C8H11NO2/c9-4-3-6-1-2-7(10)8(11)5-6/h1-2,5,10-11H,3-4,9H2	c1cc(c(cc1CCN)O)O	C8H11NO2	no	Sigma	H8502	256664
59	RITKHVBHSGLULN-WHFBIAKZSA-N	gamma-Glutamylcysteine	110467	InChI=1S/C8H14N2O5S/c9-4(7(12)13)1-2-6(11)10-5(3-16)8(14)15/h4-5,16H,1-3,9H2,(H,10,11)(H,12,13)(H,14,15)/t4-,5-/m0/s1	C(CC(=N[C@@H](CS)C(=O)O)O)[C@@H](C(=O)O)N	C8H14N2O5S	no	Sigma	G0903	1007427
60	RWSXRVCMGQZWBV-WDSKDSINSA-N	Glutathione reduced	111188	InChI=1S/C10H17N3O6S/c11-5(10(18)19)1-2-7(14)13-6(4-20)9(17)12-3-8(15)16/h5-6,20H,1-4,11H2,(H,12,17)(H,13,14)(H,15,16)(H,18,19)/t5-,6-/m0/s1	C(CC(=N[C@@H](CS)C(=NCC(=O)O)O)O)[C@@H](C(=O)O)N	C10H17N3O6S	no	Wako	077-02011	480450
61	RFDAIACWWDREDC-FRVQLJSFSA-N	Glycocholic acid	9734	InChI=1S/C26H43NO6/c1-14(4-7-22(31)27-13-23(32)33)17-5-6-18-24-19(12-21(30)26(17,18)3)25(2)9-8-16(28)10-15(25)11-20(24)29/h14-21,24,28-30H,4-13H2,1-3H3,(H,27,31)(H,32,33)/t14-,15+,16-,17-,18+,19+,20-,21+,24+,25+,26-/m1/s1	C[C@H](CCC(=NCC(=O)O)O)[C@H]1CC[C@H]2[C@H]3[C@H](C[C@@H]([C@]12C)O)[C@@]1(C)CC[C@H](C[C@H]1C[C@H]3O)O	C26H43NO6	no	Sigma	G7132	643557
62	BPMFZUMJYQTVII-UHFFFAOYSA-N	Glycocyamine	743	InChI=1S/C3H7N3O2/c4-3(5)6-1-2(7)8/h1H2,(H,7,8)(H4,4,5,6)	C(C(=O)O)NC(=N)N	C3H7N3O2	no	Combi-Blocks	QA-9591	274168
63	UYTPUPDQBNUYGX-UHFFFAOYSA-N	Guanine	744	InChI=1S/C5H5N5O/c6-5-9-3-2(4(11)10-5)7-1-8-3/h1H,(H4,6,7,8,9,10,11)	c1nc2c([nH]1)[nH]c(=N)nc2O	C5H5N5O	no	Wako	7-109	224353
64	NYHBQMYGNKIUIF-UUOKFMHZSA-N	Guanosine	6544	InChI=1S/C10H13N5O5/c11-10-13-7-4(8(19)14-10)12-2-15(7)9-6(18)5(17)3(1-16)20-9/h2-3,5-6,9,16-18H,1H2,(H3,11,13,14,19)/t3-,5-,6-,9-/m1/s1	C([C@@H]1[C@H]([C@H]([C@H](n2cnc3c2[nH]c(=N)nc3O)O1)O)O)O	C10H13N5O5	no	Sigma	G6752	329043
65	IIRDTKBZINWQAW-UHFFFAOYSA-N	Hexaethylene glycol	16521	InChI=1S/C12H26O7/c13-1-3-15-5-7-17-9-11-19-12-10-18-8-6-16-4-2-14/h13-14H,1-12H2	C(COCCOCCOCCOCCOCCO)O	C12H26O7	no	Sigma-Aldrich	259268-5G	647617
66	QIAFMBKCNZACKA-UHFFFAOYSA-N	Hippuric acid	451	InChI=1S/C9H9NO3/c11-8(12)6-10-9(13)7-4-2-1-3-5-7/h1-5H,6H2,(H,10,13)(H,11,12)	c1ccc(cc1)C(=NCC(=O)O)O	C9H9NO3	no	Wako	083-04172	383765
67	NTYJJOPFIAHURM-UHFFFAOYSA-N	Histamine	753	InChI=1S/C5H9N3/c6-2-1-5-3-7-4-8-5/h3-4H,1-2,6H2,(H,7,8)	C(CN)c1cnc[nH]1	C5H9N3	no	Sigma	H7125	252276
68	FFFHZYDWPBMWHY-UHFFFAOYSA-N	Homocysteine	757	InChI=1S/C4H9NO2S/c5-3(1-2-8)4(6)7/h3,8H,1-2,5H2,(H,6,7)	C(CS)C(C(=O)O)N	C4H9NO2S	no	Sigma	69453	560311
69	XULZWQRXYTVUTE-ZETCQYMHSA-N	Homostachydrine	390180	InChI=1S/C8H15NO2/c1-9(2)6-4-3-5-7(9)8(10)11/h7H,3-6H2,1-2H3/t7-/m0/s1	C[N+]1(C)CCCC[C@H]1C(=O)[O-]	C8H15NO2	no	Kati Hanhineva/Marjo Tuomainen	JL-951	326094
70	FDGQSTZJBFJUBT-UHFFFAOYSA-N	Hypoxanthine	768	InChI=1S/C5H4N4O/c10-5-3-4(7-1-6-3)8-2-9-5/h1-2H,(H2,6,7,8,9,10)	c1nc2c([nH]1)ncnc2O	C5H4N4O	no	Sigma	H9377	941339
71	KMAKOBLIOCQGJP-UHFFFAOYSA-N	Indole-3-carboxylic acid	63063	InChI=1S/C9H7NO2/c11-9(12)7-5-10-8-4-2-1-3-6(7)8/h1-5,10H,(H,11,12)	c1ccc2c(c1)c(c[nH]2)C(=O)O	C9H7NO2	no	TCI	I0028	941643
72	UGQMRVRMYYASKQ-KQYNXXCUSA-N	Inosine	5799	InChI=1S/C10H12N4O5/c15-1-4-6(16)7(17)10(19-4)14-3-13-5-8(14)11-2-12-9(5)18/h2-4,6-7,10,15-17H,1H2,(H,11,12,18)/t4-,6-,7-,10-/m1/s1	C([C@@H]1[C@H]([C@H]([C@H](n2cnc3c2ncnc3O)O1)O)O)O	C10H12N4O5	no	Sigma	I4125	493177
73	HCZHHEIFKROPDY-UHFFFAOYSA-N	Kynurenic acid	3712	InChI=1S/C10H7NO3/c12-9-5-8(10(13)14)11-7-4-2-1-3-6(7)9/h1-5H,(H,11,12)(H,13,14)	c1ccc2c(c1)c(=O)cc(C(=O)O)[nH]2	C10H7NO3	no	Sigma	K3375-5G	977147
74	MYYIAHXIVFADCU-QMMMGPOBSA-N	L-Anserine	100482	InChI=1S/C10H16N4O3/c1-14-6-12-5-7(14)4-8(10(16)17)13-9(15)2-3-11/h5-6,8H,2-4,11H2,1H3,(H,13,15)(H,16,17)/t8-/m0/s1	Cn1cncc1C[C@@H](C(=O)O)N=C(CCN)O	C10H16N4O3	no	Wako	011-20311	102087
75	ODKSFYDXXFIFQN-BYPYZUCNSA-N	L-Arginine	6082	InChI=1S/C6H14N4O2/c7-4(5(11)12)2-1-3-10-6(8)9/h4H,1-3,7H2,(H,11,12)(H4,8,9,10)/t4-/m0/s1	C(C[C@@H](C(=O)O)N)CNC(=N)N	C6H14N4O2	no	Wako	017-04612	590839
76	CKLJMWTZIZZHCS-REOHCLBHSA-N	L-Aspartic acid	5745	InChI=1S/C4H7NO4/c5-2(4(8)9)1-3(6)7/h2H,1,5H2,(H,6,7)(H,8,9)/t2-/m0/s1	C([C@@H](C(=O)O)N)C(=O)O	C4H7NO4	no	Sigma	A9256	221495
77	PHIQHXFUZVPYII-ZCFIWIBFSA-N	L-Carnitine	10455	InChI=1S/C7H15NO3/c1-8(2,3)5-6(9)4-7(10)11/h6,9H,4-5H2,1-3H3/t6-/m1/s1	C[N+](C)(C)C[C@@H](CC(=O)[O-])O	C7H15NO3	no	Nakarai	E1400	820208
78	WHUUTDBJXJRKMK-VKHMYHEASA-N	L-Glutamic acid	30572	InChI=1S/C5H9NO4/c6-3(5(9)10)1-2-4(7)8/h3H,1-2,6H2,(H,7,8)(H,9,10)/t3-/m0/s1	C(CC(=O)O)[C@@H](C(=O)O)N	C5H9NO4	no	Sigma	G1251	975245
79	HNDVDQJCIGZPNO-YFKPBYRVSA-N	L-Histidine	6038	InChI=1S/C6H9N3O2/c7-5(6(10)11)1-4-2-8-3-9-4/h2-3,5H,1,7H2,(H,8,9)(H,10,11)/t5-/m0/s1	C(c1cnc[nH]1)[C@@H](C(=O)O)N	C6H9N3O2	no	Wako	084-00682	158499
80	AGPKZVBTJJNPAG-WHFBIAKZSA-N	L-Isoleucine	6067	InChI=1S/C6H13NO2/c1-3-4(2)5(7)6(8)9/h4-5H,3,7H2,1-2H3,(H,8,9)/t4-,5-/m0/s1	CC[C@H](C)[C@@H](C(=O)O)N	C6H13NO2	no	Kyowa	552	241441
81	YGPSJZOEDVAXAB-QMMMGPOBSA-N	L-Kynurenine	141580	InChI=1S/C10H12N2O3/c11-7-4-2-1-3-6(7)9(13)5-8(12)10(14)15/h1-4,8H,5,11-12H2,(H,14,15)/t8-/m0/s1	c1ccc(c(c1)C(=O)C[C@@H](C(=O)O)N)N	C10H12N2O3	no	Sigma	K8625-1G	323485
82	ROHFNLRQFUQHCH-YFKPBYRVSA-N	L-Leucine	5880	InChI=1S/C6H13NO2/c1-4(2)3-5(7)6(8)9/h4-5H,3,7H2,1-2H3,(H,8,9)/t5-/m0/s1	CC(C)C[C@@H](C(=O)O)N	C6H13NO2	no	Wako	124-00852	698955
83	FFEARJCKVFRZRR-BYPYZUCNSA-N	L-Methionine	5907	InChI=1S/C5H11NO2S/c1-9-3-2-4(6)5(7)8/h4H,2-3,6H2,1H3,(H,7,8)/t4-/m0/s1	CSCC[C@@H](C(=O)O)N	C5H11NO2S	no	Sigma	M9625	302160
84	UCUNFLYVYCGDHP-UHFFFAOYSA-N	L-methionine sulfone	63154	InChI=1S/C5H11NO4S/c1-11(9,10)3-2-4(6)5(7)8/h4H,2-3,6H2,1H3,(H,7,8)	CS(=O)(=O)CCC(C(=O)O)N	C5H11NO4S	no	Sigma	M0751	389724
85	COLNVLDHVKWLRT-QMMMGPOBSA-N	L-Phenylalanine	5910	InChI=1S/C9H11NO2/c10-8(9(11)12)6-7-4-2-1-3-5-7/h1-5,8H,6,10H2,(H,11,12)/t8-/m0/s1	c1ccc(cc1)C[C@@H](C(=O)O)N	C9H11NO2	no	Nakarai	26910	602082
86	HXEACLLIILLPRG-YFKPBYRVSA-N	L-Pipecolic acid	388365	InChI=1S/C6H11NO2/c8-6(9)5-3-1-2-4-7-5/h5,7H,1-4H2,(H,8,9)/t5-/m0/s1	C1CCN[C@@H](C1)C(=O)O	C6H11NO2	no	TCI	P1404	596821
87	ONIBWKKTOPOVIA-BYPYZUCNSA-N	L-Proline	128566	InChI=1S/C5H9NO2/c7-5(8)4-2-1-3-6-4/h4,6H,1-3H2,(H,7,8)/t4-/m0/s1	C1C[C@@H](C(=O)O)NC1	C5H9NO2	no	Nacalai	29001	709571
88	ODHCTXKNWHHXJC-VKHMYHEASA-N	L-Pyroglutamic acid	7127	InChI=1S/C5H7NO3/c7-4-2-1-3(6-4)5(8)9/h3H,1-2H2,(H,6,7)(H,8,9)/t3-/m0/s1	C1CC(=N[C@@H]1C(=O)O)O	C5H7NO3	no	Wako	169-17192	901628
89	MTCFGRXMJLQNBG-REOHCLBHSA-N	L-Serine	5736	InChI=1S/C3H7NO3/c4-2(1-5)3(6)7/h2,5H,1,4H2,(H,6,7)/t2-/m0/s1	C([C@@H](C(=O)O)N)O	C3H7NO3	no	Wako	199-00402	297919
90	DATAGRPVKZEWHA-YFKPBYRVSA-N	L-Theanine	388498	InChI=1S/C7H14N2O3/c1-2-9-6(10)4-3-5(8)7(11)12/h5H,2-4,8H2,1H3,(H,9,10)(H,11,12)/t5-/m0/s1	CCN=C(CC[C@@H](C(=O)O)N)O	C7H14N2O3	no	Wako	320-93461	937880
91	AYFVYJQAPQTCCC-GBXIJSLDSA-N	L-Threonine	6051	InChI=1S/C4H9NO3/c1-2(6)3(5)4(7)8/h2-3,6H,5H2,1H3,(H,7,8)/t2-,3+/m1/s1	C[C@H]([C@@H](C(=O)O)N)O	C4H9NO3	no	Wako	204-01322	90730
92	QIVBCDIJIAJPQS-VIFPVBQESA-N	L-Tryptophan	6066	InChI=1S/C11H12N2O2/c12-9(11(14)15)5-7-6-13-10-4-2-1-3-8(7)10/h1-4,6,9,13H,5,12H2,(H,14,15)/t9-/m0/s1	c1ccc2c(c1)c(C[C@@H](C(=O)O)N)c[nH]2	C11H12N2O2	no	Wako	204-03382	919766
93	OUYCCCASQSFEME-QMMMGPOBSA-N	L-Tyrosine	5833	InChI=1S/C9H11NO3/c10-8(9(12)13)5-6-1-3-7(11)4-2-6/h1-4,8,11H,5,10H2,(H,12,13)/t8-/m0/s1	c1cc(ccc1C[C@@H](C(=O)O)N)O	C9H11NO3	no	Sigma	T3754	252841
94	KZSNJWFQEVHDMF-BYPYZUCNSA-N	L-Valine	6050	InChI=1S/C5H11NO2/c1-3(2)4(6)5(7)8/h3-4H,6H2,1-2H3,(H,7,8)/t4-/m0/s1	CC(C)[C@@H](C(=O)O)N	C5H11NO2	no	Wako	226-00083	277107
95	XFDUHJPVQKIXHO-UHFFFAOYSA-N	m-Aminobenzoic acid	7141	InChI=1S/C7H7NO2/c8-6-3-1-2-5(4-6)7(9)10/h1-4H,8H2,(H,9,10)	c1cc(cc(c1)N)C(=O)O	C7H7NO2	no	Wako	018-02322	273843
96	SXGZJKUKBWWHRA-UHFFFAOYSA-N	MES	70541	InChI=1S/C6H13NO4S/c8-12(9,10)6-3-7-1-4-11-5-2-7/h1-6H2,(H,8,9,10)	C1COCCN1CCS(=O)(=O)O	C6H13NO4S	no	Dojido	344-08351	390561
97	QEFRNWWLZKMPFJ-UHFFFAOYSA-N	Methionine sulfoxide	824	InChI=1S/C5H11NO3S/c1-10(9)3-2-4(6)5(7)8/h4H,2-3,6H2,1H3,(H,7,8)	CS(=O)CCC(C(=O)O)N	C5H11NO3S	no	Sigma	M1001	398051
98	INCSQLZZXBPATR-UHFFFAOYSA-N	Methyl 3-aminopyrazine-2-carboxylic acid	65527	InChI=1S/C6H7N3O2/c1-11-6(10)4-5(7)9-3-2-8-4/h2-3H,1H3,(H2,7,9)	COC(=O)c1c(N)nccn1	C6H7N3O2	no	Wako	325-67401	953061
99	YNBADRVTZLEFNH-UHFFFAOYSA-N	Methyl nicotinic acid	21111785	InChI=1S/C7H7NO2/c1-10-7(9)6-3-2-4-8-5-6/h2-5H,1H3	COC(=O)c1cccnc1	C7H7NO2	no	Sigma-Aldrich	M59203	456613
100	OVRNDRQMDRJTHS-RTRLPJTCSA-N	N-Acetyl-D-glucosamine	388319	InChI=1S/C8H15NO6/c1-3(11)9-5-7(13)6(12)4(2-10)15-8(5)14/h4-8,10,12-14H,2H2,1H3,(H,9,11)/t4-,5-,6-,7-,8?/m1/s1	CC(=N[C@@H]1[C@H]([C@@H]([C@@H](CO)OC1O)O)O)O	C8H15NO6	no	TCI	A0092	259944
101	OTCCIMWXFLJLIA-BYPYZUCNSA-N	N-Acetyl-L-aspartic acid	58576	InChI=1S/C6H9NO5/c1-3(8)7-4(6(11)12)2-5(9)10/h4H,2H2,1H3,(H,7,8)(H,9,10)(H,11,12)/t4-/m0/s1	CC(=N[C@@H](CC(=O)O)C(=O)O)O	C6H9NO5	no	Sigma-Aldrich	00920-5G	378578
102	JRLGPAXAGHMNOL-LURJTMIESA-N	N-Acetyl-ornithine	388369	InChI=1S/C7H14N2O3/c1-5(10)9-6(7(11)12)3-2-4-8/h6H,2-4,8H2,1H3,(H,9,10)(H,11,12)/t6-/m0/s1	CC(=N[C@@H](CCCN)C(=O)O)O	C7H14N2O3	no	Sigma-Aldrich	A3626-500mg	646554
103	SNEIUMQYRCDYCH-LURJTMIESA-N	N-Acetylarginine	60752	InChI=1S/C8H16N4O3/c1-5(13)12-6(7(14)15)3-2-4-11-8(9)10/h6H,2-4H2,1H3,(H,12,13)(H,14,15)(H4,9,10,11)/t6-/m0/s1	CC(=N[C@@H](CCCNC(=N)N)C(=O)O)O	C8H16N4O3	no	Sigma-Aldrich	A3133-5G	717650
104	BKAYIFDRRZZKNF-VIFPVBQESA-N	N-Acetylcarnosine	8079136	InChI=1S/C11H16N4O4/c1-7(16)13-3-2-10(17)15-9(11(18)19)4-8-5-12-6-14-8/h5-6,9H,2-4H2,1H3,(H,12,14)(H,13,16)(H,15,17)(H,18,19)/t9-/m0/s1	CC(=NCCC(=N[C@@H](Cc1cnc[nH]1)C(=O)O)O)O	C11H16N4O4	no	Cayman Chemical Company	18817	800317
105	SQVRNKJHWKZAKO-PFQGKNLYSA-N	N-Acetylneuraminic acid	392810	InChI=1S/C11H19NO9/c1-4(14)12-7-5(15)2-11(20,10(18)19)21-9(7)8(17)6(16)3-13/h5-9,13,15-17,20H,2-3H2,1H3,(H,12,14)(H,18,19)/t5-,6+,7+,8+,9+,11-/m0/s1	CC(=N[C@@H]1[C@H](C[C@](C(=O)O)(O)O[C@H]1[C@@H]([C@@H](CO)O)O)O)O	C11H19NO9	no	TCI	A1105	777994
106	VEYYWZRYIYDQJM-ZETCQYMHSA-N	N-Alpha-acetyllysine	83869	InChI=1S/C8H16N2O3/c1-6(11)10-7(8(12)13)4-2-3-5-9/h7H,2-5,9H2,1H3,(H,10,11)(H,12,13)/t7-/m0/s1	CC(=N[C@@H](CCCCN)C(=O)O)O	C8H16N2O3	no	TCI	A2171	350030
107	YAADMLWHGMUGQL-VOTSOKGWSA-N	N-Cinnamoylglycine	618829	InChI=1S/C11H11NO3/c13-10(12-8-11(14)15)7-6-9-4-2-1-3-5-9/h1-7H,8H2,(H,12,13)(H,14,15)/b7-6+	c1ccc(cc1)/C=C/C(=NCC(=O)O)O	C11H11NO3	no	Sigma-Aldrich	98956-10mg	311261
108	CWLQUGTUXBXTLF-YFKPBYRVSA-N	N-Methyl-L-proline	558617	InChI=1S/C6H11NO2/c1-7-4-2-3-5(7)6(8)9/h5H,2-4H2,1H3,(H,8,9)/t5-/m0/s1	CN1CCC[C@H]1C(=O)O	C6H11NO2	no	ChemScene	CS-B1517	606422
109	ZYVXHFWBYUDDBM-UHFFFAOYSA-N	N-Methylnicotinamide	58476	InChI=1S/C7H8N2O/c1-8-7(10)6-3-2-4-9-5-6/h2-5H,1H3,(H,8,10)	CN=C(c1cccnc1)O	C7H8N2O	no	Wako	321-45722	939722
110	KBOJOGQFRVVWBH-ZETCQYMHSA-N	N,N-Acetylhistidine	68142	InChI=1S/C8H11N3O3/c1-5(12)11-7(8(13)14)2-6-3-9-4-10-6/h3-4,7H,2H2,1H3,(H,9,10)(H,11,12)(H,13,14)/t7-/m0/s1	CC(=N[C@@H](Cc1cnc[nH]1)C(=O)O)O	C8H11N3O3	no	TCI	A0873	597690
111	DTERQYGMUDWYAZ-ZETCQYMHSA-N	N6-Acetyl-L-lysine	83801	InChI=1S/C8H16N2O3/c1-6(11)10-5-3-2-4-7(9)8(12)13/h7H,2-5,9H2,1H3,(H,10,11)(H,12,13)/t7-/m0/s1	CC(=NCCCC[C@@H](C(=O)O)N)O	C8H16N2O3	no	TCI	A2652	350795
112	DFPAKSUCGFBDDF-UHFFFAOYSA-N	Nicotinamide	911	InChI=1S/C6H6N2O/c7-6(9)5-2-1-3-8-4-5/h1-4H,(H2,7,9)	c1cc(cnc1)C(=N)O	C6H6N2O	no	Sigma	N5535	851566
113	PVNIIMVLHYAWGP-UHFFFAOYSA-N	Nicotinic acid	913	InChI=1S/C6H5NO2/c8-6(9)5-2-1-3-7-4-5/h1-4H,(H,8,9)	c1cc(cnc1)C(=O)O	C6H5NO2	no	TCI	N0082	425770
114	HLERILKGMXJNBU-UHFFFAOYSA-N	Norvaline betaine	10677383	InChI=1S/C8H17NO2/c1-5-6-7(8(10)11)9(2,3)4/h7H,5-6H2,1-4H3	CCCC(C(=O)[O-])[N+](C)(C)C	C8H17NO2	no	Kati Hanhineva/Marjo Tuomainen	BKH-020	555357
115	ONJSZLXSECQROL-UHFFFAOYSA-N	o-Hydroxyhippuric acid	9835	InChI=1S/C9H9NO4/c11-7-4-2-1-3-6(7)9(14)10-5-8(12)13/h1-4,11H,5H2,(H,10,14)(H,12,13)	c1ccc(c(c1)C(=NCC(=O)O)O)O	C9H9NO4	no	Sigma-Aldrich	49861-50MG	944079
116	JCMUOFQHZLPHQP-BQBZGAKWSA-N	Ophthalmic acid	5381695	InChI=1S/C11H19N3O6/c1-2-7(10(18)13-5-9(16)17)14-8(15)4-3-6(12)11(19)20/h6-7H,2-5,12H2,1H3,(H,13,18)(H,14,15)(H,16,17)(H,19,20)/t6-,7-/m0/s1	CC[C@@H](C(=NCC(=O)O)O)N=C(CC[C@@H](C(=O)O)N)O	C11H19N3O6	no	Wako	H-3145	319404
117	YPZRWBKMTBYPTK-BJDJZHNGSA-N	Oxidized glutathione	58835	InChI=1S/C20H32N6O12S2/c21-9(19(35)36)1-3-13(27)25-11(17(33)23-5-15(29)30)7-39-40-8-12(18(34)24-6-16(31)32)26-14(28)4-2-10(22)20(37)38/h9-12H,1-8,21-22H2,(H,23,33)(H,24,34)(H,25,27)(H,26,28)(H,29,30)(H,31,32)(H,35,36)(H,37,38)/t9-,10-,11-,12-/m0/s1	C(CC(=N[C@@H](CSSC[C@@H](C(=NCC(=O)O)O)N=C(CC[C@@H](C(=O)O)N)O)C(=NCC(=O)O)O)O)[C@@H](C(=O)O)N	C20H32N6O12S2	no	Wako	079-03333	94625
118	ALYNCZNDIQEVRV-UHFFFAOYSA-N	p-Aminobenzoic acid	953	InChI=1S/C7H7NO2/c8-6-3-1-5(2-4-6)7(9)10/h1-4H,8H2,(H,9,10)	c1cc(ccc1C(=O)O)N	C7H7NO2	no	Wako	160-15721	947534
119	GHOKWGTUZJEAQD-UHFFFAOYSA-N	Pantothenic acid	963	InChI=1S/C9H17NO5/c1-9(2,5-11)7(14)8(15)10-4-3-6(12)13/h7,11,14H,3-5H2,1-2H3,(H,10,15)(H,12,13)	CC(C)(CO)C(C(=NCCC(=O)O)O)O	C9H17NO5	no	Wako	039-14162	415221
120	QUNWUDVFRNGTCO-UHFFFAOYSA-N	Paraxanthine	4525	InChI=1S/C7H8N4O2/c1-10-3-8-5-4(10)6(12)11(2)7(13)9-5/h3H,1-2H3,(H,9,13)	Cn1cnc2c1c(=O)n(C)c(n2)O	C7H8N4O2	no	Sigma-Aldrich	IMPC-051-03-1ML	532184
121	XTFQIRIHLGODFV-NSHDSACASA-N	Phenylalanine betaine	28424428	InChI=1S/C12H17NO2/c1-13(2,3)11(12(14)15)9-10-7-5-4-6-8-10/h4-8,11H,9H2,1-3H3/t11-/m0/s1	C[N+](C)(C)[C@@H](Cc1ccccc1)C(=O)[O-]	C12H17NO2	no	Kati Hanhineva/Marjo Tuomainen	BKH-019	412279
122	XNGIFLGASWRNHJ-UHFFFAOYSA-N	Phthalic acid	992	InChI=1S/C8H6O4/c9-7(10)5-3-1-2-4-6(5)8(11)12/h1-4H,(H,9,10)(H,11,12)	c1ccc(c(c1)C(=O)O)C(=O)O	C8H6O4	no	Kishida Kagaku	000-62112	16582
123	MXXWOMGUGJBKIW-YPCIICBESA-N	Piperine	553590	InChI=1S/C17H19NO3/c19-17(18-10-4-1-5-11-18)7-3-2-6-14-8-9-15-16(12-14)21-13-20-15/h2-3,6-9,12H,1,4-5,10-11,13H2/b6-2+,7-3+	C1CCN(CC1)C(=O)/C=C/C=C/c1ccc2c(c1)OCO2	C17H19NO3	no	Wako	162-17241	713993
124	CMUNUTVVOOHQPW-LURJTMIESA-N	Proline betaine	103115	InChI=1S/C7H13NO2/c1-8(2)5-3-4-6(8)7(9)10/h6H,3-5H2,1-2H3/t6-/m0/s1	C[N+]1(C)CCC[C@H]1C(=O)[O-]	C7H13NO2	no	Carbosynth Limited (CAB)	FS14831	286409
125	RWRDLPDLKQPQOW-UHFFFAOYSA-N	Pyrrolidine	29008	InChI=1S/C4H9N/c1-2-4-5-3-1/h5H,1-4H2	C1CCNC1	C4H9N	no	Wako	161-05523	434845
126	LOAUVZALPPNFOQ-UHFFFAOYSA-N	Quinaldic acid	6857	InChI=1S/C10H7NO2/c12-10(13)9-6-5-7-3-1-2-4-8(7)11-9/h1-6H,(H,12,13)	c1ccc2c(c1)ccc(C(=O)O)n2	C10H7NO2	no	TCI	Q0004	727420
127	QZAYGJVTTNCVMB-UHFFFAOYSA-N	Serotonin	5013	InChI=1S/C10H12N2O/c11-4-3-7-6-12-10-2-1-8(13)5-9(7)10/h1-2,5-6,12-13H,3-4,11H2	c1cc2c(cc1O)c(CCN)c[nH]2	C10H12N2O	no	Sigma	H9523	397731
128	WBWWGRHZICKQGZ-HZAMXZRMSA-N	Taurocholic acid	6423	InChI=1S/C26H45NO7S/c1-15(4-7-23(31)27-10-11-35(32,33)34)18-5-6-19-24-20(14-22(30)26(18,19)3)25(2)9-8-17(28)12-16(25)13-21(24)29/h15-22,24,28-30H,4-14H2,1-3H3,(H,27,31)(H,32,33,34)/t15-,16+,17-,18-,19+,20+,21-,22+,24+,25+,26-/m1/s1	C[C@H](CCC(=NCCS(=O)(=O)O)O)[C@H]1CC[C@H]2[C@H]3[C@H](C[C@@H]([C@]12C)O)[C@@]1(C)CC[C@H](C[C@H]1C[C@H]3O)O	C26H45NO7S	no	Sigma	86339	200814
129	YAPQBXQYLJRXSA-UHFFFAOYSA-N	Theobromine	5236	InChI=1S/C7H8N4O2/c1-10-3-8-5-4(10)6(12)9-7(13)11(5)2/h3H,1-2H3,(H,9,12,13)	Cn1cnc2c1c(nc(=O)n2C)O	C7H8N4O2	no	TCI	T0178	502972
130	ZFXYFBGIUFBOJW-UHFFFAOYSA-N	Theophylline	2068	InChI=1S/C7H8N4O2/c1-10-5-4(8-3-9-5)6(12)11(2)7(10)13/h3H,1-2H3,(H,8,9)	Cn1c2c(c(=O)n(C)c1=O)nc[nH]2	C7H8N4O2	no	TCI	T0179	638612
131	RWQNBRDOKXIBIV-UHFFFAOYSA-N	Thymine	1103	InChI=1S/C5H6N2O2/c1-3-2-6-5(9)7-4(3)8/h2H,1H3,(H2,6,7,8,9)	Cc1cnc(nc1O)O	C5H6N2O2	no	Wako	20-139	415723
132	KSEBMYQBYZTDHS-HWKANZROSA-N	trans-Ferulic acid	393368	InChI=1S/C10H10O4/c1-14-9-6-7(2-4-8(9)11)3-5-10(12)13/h2-6,11H,1H3,(H,12,13)/b5-3+	COc1cc(ccc1O)/C=C/C(=O)O	C10H10O4	no	TCI	H0267	461523
133	STCOOQWBFONSKY-UHFFFAOYSA-N	Tri-N-butyl phosphate	29090	InChI=1S/C12H27O4P/c1-4-7-10-14-17(13,15-11-8-5-2)16-12-9-6-3/h4-12H2,1-3H3	CCCCOP(=O)(OCCCC)OCCCC	C12H27O4P	no	Kishida Kagaku	000-79722	3268081
134	WWNNZCOKKKDOPX-UHFFFAOYSA-N	Trigonelline	5369	InChI=1S/C7H7NO2/c1-8-4-2-3-6(5-8)7(9)10/h2-5H,1H3	C[n+]1cccc(c1)C(=O)[O-]	C7H7NO2	no	Cayman Chemical Company	119904	907588
135	UYPYRKYUKCHHIB-UHFFFAOYSA-N	Trimethylamine N-oxide	1113	InChI=1S/C3H9NO/c1-4(2,3)5/h1-3H3	CN(=O)(C)C	C3H9NO	no	Wako	351-37672	725708
136	AOHCBEAZXHZMOR-ZDUSSCGKSA-N	Tryptophan betaine	390633	InChI=1S/C14H18N2O2/c1-16(2,3)13(14(17)18)8-10-9-15-12-7-5-4-6-11(10)12/h4-7,9,13,15H,8H2,1-3H3/t13-/m0/s1	C[N+](C)(C)[C@@H](Cc1c[nH]c2ccccc12)C(=O)[O-]	C14H18N2O2	no	Kati Hanhineva/Marjo Tuomainen	BKH-018	647475
137	ISAKRJDGNUQOIC-UHFFFAOYSA-N	Uracil	1141	InChI=1S/C4H4N2O2/c7-3-1-2-5-4(8)6-3/h1-2H,(H2,5,6,7,8)	c1cnc(nc1O)O	C4H4N2O2	no	Wako	212-00062	721103
138	LEHOTFFKMJEONL-UHFFFAOYSA-N	Uric acid	1142	InChI=1S/C5H4N4O3/c10-3-1-2(7-4(11)6-1)8-5(12)9-3/h(H4,6,7,8,9,10,11,12)	c12c([nH]c(n2)O)nc(nc1O)O	C5H4N4O3	no	Sigma	U2625	94826
139	DRTQHJPVMGBUCF-XVFCMESISA-N	Uridine	5807	InChI=1S/C9H12N2O6/c12-3-4-6(14)7(15)8(17-4)11-2-1-5(13)10-9(11)16/h1-2,4,6-8,12,14-15H,3H2,(H,10,13,16)/t4-,6-,7-,8-/m1/s1	c1cn([C@H]2[C@@H]([C@@H]([C@@H](CO)O2)O)O)c(=O)nc1O	C9H12N2O6	no	Sigma	U3750	173350
140	REWYJJRDEOKNBQ-UHFFFAOYSA-N	Valine betaine	13320269	InChI=1S/C8H17NO2/c1-6(2)7(8(10)11)9(3,4)5/h6-7H,1-5H3	CC(C)C(C(=O)[O-])[N+](C)(C)C	C8H17NO2	no	Kati Hanhineva/Marjo Tuomainen	BKH-022	788858
141	LRFVTYWOQMYALW-UHFFFAOYSA-N	Xanthine	1151	InChI=1S/C5H4N4O2/c10-4-2-3(7-1-6-2)8-5(11)9-4/h1H,(H3,6,7,8,9,10,11)	c1nc2c([nH]1)nc(nc2O)O	C5H4N4O2	no	Sigma	X0626	504471

## Sheet: Table S2 RT correction approach
Table S2. Alternative approaches to access RT shifts and tIS choices
Approach	Advantage	Disadvantage
no spiked-in tIS during characterisation	no interference from tIS, simple preparation	no information over the performance of the LC-MS instrumentation (injection, gradient, MS response…) and reliability of RT
spiked-in exogenous compounds as tIS	information on performance of LC-MS instrumentation, simple RT adjustment/correction possible, tIS available and cheap	not suitable for more complex RT drift, must be spiked-in into study samples if to be used for RT adjustment/correction
spiked-in endogenous metabolite mix as tIS	information on performance of LC-MS instrumentation, simple RT adjustment/correction possible, endogenous metabolites available and relatively cheap (if not isotopically labeled)	if few compounds included then not suitable for more complex RT drift, endogenous compounds present at different levels in biological samples - some possibly not detected in all biological samples, with increasing number of spiked-in compounds increasing interferences
spiking compounds into biological matrix	RT and adducts specific for the biologic matrix, sophisticated RT drift correction approaches possible	variable and limited biological matrix material - difficult/expensive to run and verify same biologic sample in other laboratories, limited information on performance of LC-MS instrumentation, interferences from the compounds in the matrix, due to matrix effects specific RT shifts and adducts possible less applicable for other sample types

## Sheet: Table S3 MS-DIAL internal stand
Table S3. Internal standard settings for retention time normalization
Compound name	RT [min]	RT tolerance	m/z	m/z tolerance	Minimum intensity	Include
Pyrantel STD [M+H]+	2.3	0.5	207.095	0.01	10000	TRUE
CHES STD [M+H]+	5	0.5	208.1	0.01	10000	TRUE
5-Fluorocytosine STD [M+H]+	6.1	0.5	130.044	0.01	10000	TRUE
PIPES STD [M+H]+	9.1	0.5	303.068	0.01	10000	TRUE
HEPES STD [M+H]+	10.7	0.5	239.106	0.01	10000	TRUE

## Sheet: Table S4 CVs of tIS peak intens
Table S4. CVs of the tIS peak intensities in the 140 compound data
Compound name	InChIKey skelton	CV of Technical internal standards (tIS; %)
		Pyrantel	CHES	5-Fluorocytosine	PIPES	HEPES
L-Isoleucine	AGPKZVBTJJNPAG	1.57878	2.04692	1.78472	14.2705	5.81323
p-Aminobenzoic acid	ALYNCZNDIQEVRV	5.85358	8.29624	5.86795	5.4348	4.59113
Tryptophan betaine	AOHCBEAZXHZMOR	3.44723	3.07743	3.50042	5.76034	5.74156
2-Benzoxazolinone	ASSKVPFEZFQQNQ	5.58718	4.51375	5.01312	11.59	5.66158
L-Threonine	AYFVYJQAPQTCCC	5.96535	3.32296	6.27562	9.61262	6.61483
cholic acid	BHQCQFFYRZLCQQ	2.49832	1.86026	3.53517	1.60985	1.46854
N-Acetylcarnosine	BKAYIFDRRZZKNF	1.97059	1.22166	2.45056	2.68688	1.43481
Glycocyamine	BPMFZUMJYQTVII	5.94842	3.02994	3.85066	22.2643	11.4681
2-Pyridylacetic acid	BPSNETAIJADFTO	2.1246	0.97084	2.52993	12.4593	7.97676
4-Aminobutyric acid	BTCSSZJGUNDROE	4.00506	2.97247	4.53437	19.6993	7.37827
2-Aminophenol	CDAWCLOXVUBKRW	6.49053	3.97795	9.43432	16.2504	5.46688
5-Aminovaleric acid betaine	CDLVFVFTRQPQFU	2.09717	4.30211	13.6168	2.7736	3.63829
Alanine betaine	CJKONRHMUGBAQI	3.43565	3.91102	6.58257	3.08641	3.03037
L-Aspartic acid	CKLJMWTZIZZHCS	1.17944	1.60476	2.14946	76.6593	44.5577
Proline betaine	CMUNUTVVOOHQPW	5.07237	3.0034	4.54081	4.51806	5.11314
L-Phenylalanine	COLNVLDHVKWLRT	5.35468	2.46168	6.01193	5.94938	3.48281
Creatine	CVSVTCORWBXHQV	1.61818	3.11898	1.74653	1.49564	1.0881
N-Methyl-L-proline	CWLQUGTUXBXTLF	3.29139	4.59681	4.39277	12.2696	7.58705
L-Theanine	DATAGRPVKZEWHA	4.31162	6.30805	6.25066	7.32286	12.3293
2-Acetylpyrazine	DBZAKQWXICEWNW	8.64104	6.38928	9.73524	11.5484	9.15434
Creatinine	DDRJAANPRJIHGJ	1.05543	1.12243	1.25393	1.46705	2.52257
Nicotinamide	DFPAKSUCGFBDDF	2.38775	1.19992	3.6398	2.5293	0.599694
Uridine	DRTQHJPVMGBUCF	2.69308	16.2399	3.12203	57.0999	23.5914
N6-Acetyl-L-lysine	DTERQYGMUDWYAZ	7.53772	6.95145	6.90304	27.214	8.05914
Hypoxanthine	FDGQSTZJBFJUBT	3.79002	1.67271	3.65053	69.254	40.9014
Dimethylglycine	FFDGPVCHZBVARC	2.09826	2.02347	3.28004	5.33713	3.16135
L-Methionine	FFEARJCKVFRZRR	1.96473	1.07058	3.29441	1.84786	1.53842
Homocysteine	FFFHZYDWPBMWHY	2.11478	2.25743	1.5981	3.74853	1.02584
Adenine	GFFGJBXGBJISGV	2.36864	1.53958	2.58166	48.3136	31.4773
2,3-Dihydroxypyridine	GGOZGYRTNQBSSA	4.65713	4.11058	3.60978	3.62873	4.82105
Pantothenic acid	GHOKWGTUZJEAQD	1.40804	1.55208	2.15568	2.51968	2.01932
2,6-diaminopimelic acid	GMKMEZVLHJARHF	6.08252	7.4617	6.02685	11.1553	5.12603
3-Methylxanthine	GMSNIKWWOQHZGF	1.9333	2.56248	2.74129	1.62544	2.31972
3-Hydroxypyridine	GRFNBEZIAWKNCO	3.51893	4.42139	4.26207	3.42536	4.42226
Kynurenic acid	HCZHHEIFKROPDY	2.65819	1.08716	2.41861	1.80903	1.48979
Norvaline betaine	HLERILKGMXJNBU	5.11589	3.79871	20.0568	12.5476	6.39812
L-Histidine	HNDVDQJCIGZPNO	3.33116	2.37626	5.49261	4.72765	3.88358
L-Pipecolic acid	HXEACLLIILLPRG	4.32693	4.47711	6.7739	3.82076	6.10696
Aspartame	IAOZJIPTCAWIRG	19.3808	4.60434	8.87121	37.8754	11.2383
Hexaethylene glycol	IIRDTKBZINWQAW	77.7539	25.874	15.2574	5.92669	5.47595
Methyl 3-aminopyrazine-2-carboxylic acid	INCSQLZZXBPATR	4.50644	4.42437	6.90674	10.8856	6.65536
Uracil	ISAKRJDGNUQOIC	2.38307	2.95399	3.02102	54.4361	13.2921
Ophthalmic acid	JCMUOFQHZLPHQP	1.79791	1.48745	3.04695	1.87741	1.47904
4-aminobutyric acid betaine	JHPNVNIEXXLNTR	6.00779	4.86352	7.62678	7.46205	7.12966
5-Aminovaleric acid	JJMDCOVWQOJGCB	9.26115	4.36802	4.10571	11.7442	4.75666
N-Acetyl-ornithine	JRLGPAXAGHMNOL	16.9216	4.34223	5.53558	76.0502	27.8287
N,N-Acetylhistidine	KBOJOGQFRVVWBH	5.00685	1.1158	2.81273	2.29313	2.85135
Argininosuccinic acid	KDZOASGQNOPSCU	3.05371	2.33818	1.71181	16.9394	7.46477
Indole-3-carboxylic acid	KMAKOBLIOCQGJP	4.21776	5.53508	6.26268	30.8137	3.60748
trans-Ferulic acid	KSEBMYQBYZTDHS	12.6389	3.40909	6.17059	41.1379	16.5147
Betaine	KWIUHFFTVRNATP	4.15063	3.81186	5.37098	4.68374	6.90359
L-Valine	KZSNJWFQEVHDMF	1.58012	1.73471	2.3613	19.9476	4.109
1-Methylnicotinamide	LDHMAVIPBRSVRG	3.0603	2.19441	4.27561	12.3472	7.17993
Uric acid	LEHOTFFKMJEONL	2.20797	2.57033	1.6606	24.2608	1.60475
Quinaldic acid	LOAUVZALPPNFOQ	5.19111	3.54723	4.33546	13.7471	8.07819
Xanthine	LRFVTYWOQMYALW	12.8537	6.5262	11.6781	18.1133	11.0239
DL-Norleucine	LRQKBLKVPFOOQJ	4.8738	3.84137	4.4691	16.8219	10.7194
Amoxicillin	LSQZJLSUYDQPKJ	4.33546	3.87725	5.35979	10.8033	5.12382
L-Serine	MTCFGRXMJLQNBG	1.9028	2.20126	3.91439	74.8598	24.5461
1-Methylxanthine	MVOYJPOZRLFTCP	2.2877	2.36672	2.6738	4.00038	3.84265
Piperine	MXXWOMGUGJBKIW	1.39292	3.54493	4.82763	5.47618	3.77378
L-Anserine	MYYIAHXIVFADCU	1.75439	4.85747	3.54552	85.149	6.62546
Cysteine-S-sulfate	NOKPBJYHPHHWAN	15.919	4.71463	4.90697	57.1985	14.9765
Histamine	NTYJJOPFIAHURM	1.69089	2.10445	2.51361	7.07538	2.28576
Guanosine	NYHBQMYGNKIUIF	2.43404	2.35994	3.47597	22.3942	7.01192
L-Pyroglutamic acid	ODHCTXKNWHHXJC	5.20632	4.18239	5.04426	12.6199	6.76961
L-Arginine	ODKSFYDXXFIFQN	1.73683	1.02316	3.22017	63.1504	6.15848
Choline	OEYIOHPDSNJKLS	2.62679	2.14588	2.47376	8.89822	4.14929
Acetylcholine	OIPILFWXSMYKGL	4.5302	2.00953	5.84399	8.06522	3.29469
Adenosine	OIRDTQYFTABQOQ	0.837759	1.57626	2.02565	2.16741	0.886233
L-Proline	ONIBWKKTOPOVIA	4.97288	3.68817	6.13711	27.7012	8.03173
o-Hydroxyhippuric acid	ONJSZLXSECQROL	6.31842	6.81882	5.39009	15.869	11.3165
Cytosine	OPTASPLRGRRNAP	3.41565	1.58269	4.34939	71.6825	40.3708
N-Acetyl-L-aspartic acid	OTCCIMWXFLJLIA	2.06768	5.72716	6.45706	100.339	22.8145
L-Tyrosine	OUYCCCASQSFEME	1.75057	1.39967	2.03954	63.9096	36.019
N-Acetyl-D-glucosamine	OVRNDRQMDRJTHS	5.8921	1.51678	2.64608	3.99007	5.13885
L-Carnitine	PHIQHXFUZVPYII	1.67602	1.68019	2.17263	17.8588	7.50861
4-Aminophenol	PLIKAWJENQZMHA	3.93786	3.57293	5.26821	6.13373	5.38448
4-Hydroxyproline	PMMYEEVYMWASQN	2.88864	1.99921	4.77389	43.4101	15.1725
Allantoin	POJWUDADGALRAB	1.21219	1.4885	1.27925	1.77151	1.43099
Nicotinic acid	PVNIIMVLHYAWGP	2.63804	1.74732	4.05109	28.2047	5.97899
1-Imidazoleacetic acid	QAFBDRSXXHEXGB	5.51504	2.42455	3.91245	44.9875	9.55709
Methionine sulfoxide	QEFRNWWLZKMPFJ	1.86516	1.22802	2.52735	2.48693	1.68307
Hippuric acid	QIAFMBKCNZACKA	5.36572	5.50896	5.5823	12.5757	5.05173
L-Tryptophan	QIVBCDIJIAJPQS	4.5997	1.64745	3.37918	1.70671	1.88049
Paraxanthine	QUNWUDVFRNGTCO	3.64954	7.04528	3.42969	6.32473	2.37637
Serotonin	QZAYGJVTTNCVMB	2.71625	1.13263	1.52622	17.8215	6.70041
Acetylcarnitine	RDHQFKQIGNGIED	1.78714	21.4299	1.8212	3.19103	2.05432
Valine betaine	REWYJJRDEOKNBQ	9.72893	5.02194	3.31586	7.79134	6.98581
Glycocholic acid	RFDAIACWWDREDC	3.54927	1.7505	3.42962	2.28106	1.4308
2-Methylpyrrolidine	RGHPCLZJAFCTIK	5.15807	3.51463	4.4529	24.3974	6.50006
gamma-Glutamylcysteine	RITKHVBHSGLULN	4.07009	1.78398	5.62153	34.8479	5.1233
L-Leucine	ROHFNLRQFUQHCH	1.02901	1.04274	2.39531	1.98915	2.08611
Chenodeoxycholic acid	RUDATBOHQWOJDD	4.05598	2.9479	4.94576	14.8848	5.96756
Thymine	RWQNBRDOKXIBIV	1.25028	1.2094	1.72367	7.25359	3.61923
Pyrrolidine	RWRDLPDLKQPQOW	5.72561	3.24612	5.09178	13.2977	5.64186
Glutathione reduced	RWSXRVCMGQZWBV	4.34713	2.65139	4.94268	5.58383	4.64534
2-Aminobenzoic acid	RWZYAGGXGHYGMB	2.35582	1.80937	2.16593	1.93325	2.56886
4-aminovaleric acid betaine	RXHVPPWXTMHWGY	8.19692	4.22908	7.12303	5.98998	6.10425
Caffeine	RYYVLZVUVIJVGH	1.64587	1.62776	3.04077	3.25947	2.44045
Acetaminophen	RZVAJINKPMORJF	2.85119	2.93499	4.75529	13.0105	5.72756
3-Indoleacetic acid	SEOVTRFCIGRIMH	4.15533	2.63178	5.45229	8.48818	4.0788
N-Acetylarginine	SNEIUMQYRCDYCH	13.2542	2.14316	3.1684	22.5678	12.7408
N-Acetylneuraminic acid	SQVRNKJHWKZAKO	14.6358	3.0505	2.11806	30.1312	16.3434
Tri-N-butyl phosphate	STCOOQWBFONSKY	22.7122	5.45222	6.12227	11.4054	5.98803
4-Guanidinobutanoic acid	TUHVEAJXIMEOSA	5.49178	6.23849	5.79351	5.10655	5.65805
L-methionine sulfone	UCUNFLYVYCGDHP	2.45934	2.16211	2.53842	15.4956	44.1375
Inosine	UGQMRVRMYYASKQ	3.00055	1.54934	2.86911	17.183	5.36228
Cytidine	UHDGCWIWMRVCDJ	2.13259	1.2518	2.63628	9.12535	1.97068
Trimethylamine N-oxide	UYPYRKYUKCHHIB	7.51439	3.95803	7.94165	6.01375	8.74698
Guanine	UYTPUPDQBNUYGX	1.91939	2.12541	3.85723	130.326	49.635
3-Hydroxykynurenine	VCKPUUFAIGNJHC	1.42179	3.01321	3.99314	1.73213	1.1631
N-Alpha-acetyllysine	VEYYWZRYIYDQJM	3.37087	3.72795	3.41454	7.47605	3.01206
Dopamine	VYFYYTLLBUKUHU	2.52199	1.37473	3.00804	14.474	4.87572
Taurocholic acid	WBWWGRHZICKQGZ	1.36558	2.2643	1.4763	1.61146	1.91819
3-Pyridylacetic acid	WGNUNYPERJMVRM	4.3457	4.67065	3.31331	55.0561	29.4298
L-Glutamic acid	WHUUTDBJXJRKMK	1.00412	2.21181	2.43013	62.7545	44.6303
3-Hydroxyanthranilic acid	WJXSWCUQABXPFS	4.138	1.99641	4.63489	2.14586	1.11243
Acetylcitrulline	WMQMIOYQXNRROC	4.30997	4.42956	4.93975	4.00962	4.2808
4-Aminosalicylic acid	WUBBRNOQWQTFEX	5.81441	2.68964	4.84002	34.8863	4.90955
Trigonelline	WWNNZCOKKKDOPX	3.61665	2.99059	1.21921	59.0999	29.7148
m-Aminobenzoic acid	XFDUHJPVQKIXHO	3.85916	1.75764	5.42494	6.03353	4.92388
Phthalic acid	XNGIFLGASWRNHJ	6.51207	4.69922	2.6755	106.402	20.038
Phenylalanine betaine	XTFQIRIHLGODFV	6.0208	4.90812	9.71022	4.09569	5.11488
Homostachydrine	XULZWQRXYTVUTE	4.95484	4.64781	6.04625	58.8555	18.3085
2-Piperidone	XUWHAWMETYGRKB	4.22145	3.18667	4.28766	17.0367	4.75503
N-Cinnamoylglycine	YAADMLWHGMUGQL	5.79777	7.94262	7.74622	18.5649	12.5883
Theobromine	YAPQBXQYLJRXSA	2.19368	1.84519	3.42303	1.12828	2.09914
Asymmetric dimethylarginine	YDGMGEXADBMOMJ	0.747655	1.57207	2.07979	85.4773	8.29824
L-Kynurenine	YGPSJZOEDVAXAB	1.65261	2.49551	1.98887	1.81747	1.61884
Methyl nicotinic acid	YNBADRVTZLEFNH	4.93889	7.37111	6.21709	6.00211	4.96107
Oxidized glutathione	YPZRWBKMTBYPTK	2.23967	1.61152	1.78987	2.11352	1.90166
Diethanolamine	ZBCBWPMODOFKDW	11.346	6.5446	8.53464	5.99833	8.88165
Theophylline	ZFXYFBGIUFBOJW	1.47174	1.98157	3.3982	1.61027	1.13328
N-Methylnicotinamide	ZYVXHFWBYUDDBM	4.9325	4.307	6.53525	14.6152	5.21555

## Sheet: Table S5 LC settings
Table S5. HILIC Liquid chromatography settings
System:	Agilent 1290 Affinity II HPLC system
In-line filter	1290 Infinity inline filter (5067-4638, 0.3 mm SS Frit, 1.3 mm Delay volume)
Pre-column	Merck SeQuant ZIC HILIC Guard column (2.1 mm x 2 mm, 3.5 µm particle size) part no 1.50435.0001
Analytical column	Merck SeQuant ZIC HILIC (2.1 x 100 mm, 3.5 µm particle size) parts no 1.50441.0001
Column oven temperature	25°C
Mobile Phases	Mobile Phase A1: Water with 0.1% HCOOH (pH~2.7) Mobile Phase B1: ACN with 0.1% HCOOH
LC-Gradient	Time	%A1	%B1
	0	5	95
	1.5	5	95
	12	60	40
	14	60	40
	14.2	75	25
	17	75	25
	18	5	95
	25	5	95
Flow rate	0.3 mL/min
Expected backpressure	65 - 70 bars at the initial conditions
Run time	25 minutes
Divert flow from MS to waste	At 15 minutes; at 15.1min stop lock-mass
AUTOSAMPLER Parameters:
Loop installed	20 µL
Injection volume	1 µL
Temperature	4°C
Strong needle wash	90% ACN – 10% water
Seal Wash	90% ACN – 10% water
Advanced sampling speed	Draw speed 100 µL/min Eject speed 400 µL/min Wait time after draw 1.2s
Standard wash	Flush port 3s Needle height position offset 2.0mm High throughput sample flush out factor 5.0
Isocratic pump parameters (for lock mass infusion)
Flow rate	1 mL/min, (back pressure ~ 23 bars)
Split	1/100 99% of 1 mL/min are going back to the lock mass bottle; at 15.1min stop lock-mass

## Sheet: Table S6 MS settings
Table S6. Mass spectrometry parameters in positive ionization mode
MS Spectrometer:	Agilent 6550 iFunnel QTOF
Ion polarity	Positive
Data storage	Centroid (Abs threshold 200, Rel threshold 0.01%)
Cycle time	0.5 seconds
Time segment and experiment acquisition	3 experiments – All Ion Fragmentation · 0V · 10V · 30V
Source parameters:
Gas temperature	250°C
Drying gas	15 L/min
Nebulizer	35 psig
Sheath gas temperature	250°C
Sheath gas flow	8 L/min
Fragmentor	380 V (all collision energies)
Oct 1RF Vpp	750 V
Dual AJS ESI (Expt):
VCap	+3000 V
Nozzle Voltage (Expt)	+1000 V
Spectral Parameters:
Mass range	40 – 1200 m/z
Acquisition rate	6 spectra/s
Time	166.7 ms/spectrum
Reference masses	· m/z 121.050873 Purine [M+H]+ (C5H4N4H+) · m/z 922.009798 HP-0921 [M+H]+ (C18H18O6N3P3F24H+)
Auto Recalibration Reference Mass Parameters	Detection window: 100 ppm Minimum Height: 1000 counts

## Sheet: Table S7 MS-DIAL console projec
Table S7. MS-DIAL console project settings
#Data type
MS1 data type: Centroid
MS2 data type: Centroid
Ion mode: Positive
DIA file: File path to DIA file setting (Table S5)
#Data collection parameters
Retention time begin: 0.5
Retention time end: 15
Mass range begin: 40
Mass range end: 1200
#Centroid parameters
MS1 tolerance for centroid: 0.01
MS2 tolerance for centroid: 0.01
#Retention time correction
iSTD file: File path to internal standard file (Table S5)
Excute RT correction: TRUE
RT correction with smoothing for RT diff: TRUE
User setting intercept: 0
RT diff calc method: SampleMinusReference
Interpolation Method: Linear
Extrapolation method (begin): UserSetting
Extrapolation method (end): LastPoint
#Peak detection parameters
Smoothing method: LinearWeightedMovingAverage
Smoothing level: 3
Minimum peak width: 5
Minimum peak height: 1000
Mass slice width: 0.02
#Deconvolution parameters
Sigma window value: 0.5
Amplitude cut off: 1000
Exclude after precursor: FALSE
#Adduct list
Adduct list: [M+H]+,[M+Na]+,[2M+H]+,[M+H-H2O]+,[M+H-2H2O]+,[M+K]+
#MSP file and MS/MS identification setting
MSP file: File path to msp file
Retention time tolerance for identification: 1
Accurate ms1 tolerance for identification: 0.01
Accurate ms2 tolerance for identification: 0.01
Identification score cut off: 60
#Text file and post identification (retention time and accurate mass based) setting
Text file: File path to text format library
Retention time tolerance for post identification: 0.5
Accurate ms1 tolerance for post identification: 0.01
Post identification score cut off: 85
#Alignment parameters setting
Retention time tolerance for alignment: 0.1
MS1 tolerance for alignment: 0.015
Retention time factor for alignment: 0.5
MS1 factor for alignment: 0.5
Peak count filter: 20
QC at least filter: FALSE
#CorrDec setting
CorrDec excute: TRUE
CorrDec MS2 tolerance: 0.01
CorrDec minimum MS2 peak height: 500
CorrDec minimum number of detected samples: 4
CorrDec exclude highly correlated spots: 0.9
CorrDec minimum correlation coefficient (MS2): 0.9
CorrDec margin 1 (target precursor): 0.1
CorrDec margin 2 (coeluted precursor): 0.1
CorrDec minimum detected rate: 0.7
CorrDec minimum MS2 relative intensity: 1
CorrDec remove peaks larger than precursor: FALSE

## Sheet: Table S8 MS-DIAL experiment fil
Table S8. MS-DIAL experiment file for multiple collision energy mode
ID	MS Type	Start m/z	End m/z	Name	Collision energy	Deconvolution target (0: No, 1:Yes)
0	ALL	40	1200	10eV	10	1
1	ALL	40	1200	30eV	30	1
2	SCAN	40	1200	0eV	0	1

## Sheet: Table S9 MS-FINDER settings
Table S9. MS-FINDER parameter settings for fragment annotation
Mass spectrum
Mass tolerance (MS2)	0.01 Da
Relative abundance cut off	0.01
Mass range max	1200 Da
Mass range min	40 Da
Advanced settings for AIF
MS2 positive adduct list	[M+H]+,[M+Na]+,[M+K]+,[2M+H]+
Structure finder
Tree depth	3
